# Supplementary material for: Clinical-CT mismatch defined NIHSS ≥ 8 and CT-ASPECTS ≥ 9 as a reliable marker of candidacy for intravenous thrombolytic therapy in acute ischemic stroke
Source: PLoS One. 2021 Apr 30;16(4):e0251077. doi: 10.1371/journal.pone.0251077 (PMC8087040; doi:10.1371/journal.pone.0251077)
Supplement: S1 Table — (XLSX) [file pone.0251077.s001.xlsx]

## Sheet: raw data for publish
																																Supplemental Table 1. raw data in this study
No	Age	Gender	CT_clinicl_mismatch	Af	onset_date	onset_time	onset_to_treat	TPA_date	TPA_time	ASPECT_CT	CT_date	SBP	DBP	INR	Glucose	Heart_failure	HTN	DM	Old_CVA	Previous_TIA	ischemic_heart	PAOD	Cig	hyperlipidemia	TPA_dose	mg	kgw	TPA_dose_BW_ratio	ICH	sICH	mortality	anti_plt	anti_coagulant	BI_ER	BI_DIS	BI_M1	BI_M3	BI_M6	MRS_ER	MRS_dis	MRS_1m	MRS_3m	MRS_6m	NIHSS_ER	NIHSS_AD	NIHSS_DIS	dNIS_AD_ER	ENI	END
1	84	M	p	0	2012/1/26	1930	180	2012/1/26	2230	10	2012/1/26	159	69	1.09	128	0	.00	.00	.00	.00		.00	.00									.00	.00	20	10	5	0	0	4	4	5	5	5	16	14	9	-2	n	n
2	48	F	p	0	2012/2/7	930	157	2012/2/7	1207	9	2012/2/7	182	76	1.02	111	0	.00	.00	.00	.00		.00	1.00									.00	.00	5	80	100	100	100	5	3	1	1	1	11	2	0	-9	ENI	n
3	64	M	p	0	2012/4/29	850	95	2012/4/29	1025	10	2012/4/29	137	67	1	69	0	1.00	1.00	.00	.00		.00	.00									1.00	.00	0	95	100	100	100	5	2	1	1	1	24	13	1	-11	ENI	n
4	64	M	p	0	2012/5/8	1045	115	2012/5/8	1250	10	2012/5/8	145	83	1.02	128	0	.00	.00	.00	.00		.00	1.00									.00	.00	55	65	70	70	70	4	4	4	4	4	8	4	3	-4	ENI	n
5	76	M	p	1	2012/7/23	1230	134	2012/7/23	1440	10	2012/7/23	134	55	1.05	102	0	.00	.00	.00	.00		.00	.00									.00	.00	10	20	20	55	75	5	5	5	4	3	25	23	13	-2	n	n
6	57	F	p	1	2012/11/25	2330		2012/11/26	825	10	2012/11/26	136	84	1.12	101	0	.00	.00	.00	.00		.00	.00									1.00	.00	20	90	95	100	100	4	1	1	0	0	10	7	0	-3	n	n
7	72	M	p	1	2013/4/5	930	80	2013/4/5	1050	10	2013/4/5	167	76	1.01	97	0	1.00	.00	.00	.00		.00	1.00									.00	.00	10	5	5			5	5	5	6	6	21	16	12	-5	n	n
8	44	M	p	0	2013/6/3	1700	130	2013/6/3	1910	10	2013/6/3	170	110	0.98	102	0	.00	.00	.00	.00		.00	1.00	1								.00	.00	25	85	75	85	80	4	3	3	3	3	11	11	2	0	n	n
9	63	F	p	0	2013/7/9	648	97	2013/7/9	825	10	2013/7/9	155	83	0.96	157	0	1.00	.00	.00	.00		.00	.00									.00	.00	10	10	10	5	5	5	5	5	5	5	21	21	15	0	n	n
10	70	M	n	0	2013/7/11	1920	90	2013/7/11	2050	8	2013/7/11	138	73	0.98	123	0	1.00	.00	.00	.00		.00	.00						1			.00	.00	0	55	50	75	75	5	4	4	3	3	22	24	6	2	n	END
11	84	M	p	0	2013/10/7	1240	76	2013/10/7	1356	10	2013/10/7	162	62	1.08	164	0	.00	.00	.00	.00		.00	1.00	1								.00	.00	60	80	80	80	75	4	3	3	4	3	8	4	0	-4	ENI	n
12	50	F	p	0	2013/10/22	1500	100	2013/10/22	1640	10	2013/10/22	157	71	0.95	102	0	.00	.00	.00	.00		.00	.00									.00	.00	50	100	100	100	100	4	0	0	0	0	16	5	0	-11	ENI	n
13	76	M	p	0	2014/1/29	1600	163	2014/1/29	1843	9	2014/1/29	190	137	0.94	116	0	.00	.00	.00	.00		.00	1.00	1								.00	.00	0	0	0	0	0	5	5	5	5	5	15	13	16	-2	n	n
14	64	F	p	0	2014/3/19	1330	80	2014/3/19	1450	10	2014/3/19	167	84	1.03	252	0	.00	1.00	.00	.00		.00	.00		45	0.6	69.6	0.646552				.00	.00	0	40	60	80	80	5	4	4	3	3	14	7	5	-7	n	n
15	73	M	p	0	2014/4/3	730	118	2014/4/3	938	10	2014/4/3	163	70	1.01	127	0	1.00	.00	.00	.00		.00	1.00	1								.00	.00	45	65	25	60	100	4	4	4	4	0	14	4	2	-10	ENI	n
16	73	M	p	0	2014/6/30	730	110	2014/6/30	920	10	2014/6/30	184	92	1.06	127	0	1.00	.00	.00	.00		.00	.00									.00	.00	40	65	65	95	100	4	4	4	2	2	19	11	1	-8	n	n
17	65	M	p	1	2014/8/7	900	140	2014/8/7	1120	9	2014/8/7	162	104	1.37	99	0	1.00	.00	.00	.00		.00	1.00	1								.00	1.00	50	100	100	100	100	4	1	0	0	0	15	0	0	-15	ENI	n
18	49	M	p	0	2014/8/23	1830	108	2014/8/23	2018	9	2014/8/23	141	105	1.15	238	0	1.00	1.00	.00	.00		.00	1.00	1								.00	.00	35	95	95	100	85	4	2	2	1	3	20	16	1	-4	n	n
19	43	F	p	0	2014/9/14	1430	83	2014/9/14	1553	9	2014/9/14	140	92	1.01	95	0	.00	.00	.00	.00		.00	.00	1								.00	.00	40	95	100	100	100	4	2	1	1	2	14	3	1	-11	ENI	n
20	65	M	n	1	2014/11/2			2014/11/2		6	2014/11/5	148	84	1.05	119	0	.00	.00	.00	.00	1	.00	1.00									.00	.00	10	10	10	85	80	5	5	5	3	3	22	23	12	1	n	END
21	47	F	n	0	2015/2/23	840	130	2015/2/23	1050	5	2015/2/23	107	51	1.01	149	0	.00	.00	.00	.00		.00	.00	2	50							.00	.00	0	5	5	55	55	5	5	5	4	4	20	17	7	-3	n	n
22	70	M	p	0	2015/2/26	1650	70	2015/2/26	1800	10	2015/2/26	137	57	1.03	120	0	.00	.00	.00	.00	1	.00	1.00	1	35							.00	.00	0	5	0	0		5	5	5	5	6	17	13	18	-4	n	n
23	66	M	p	0	2015/9/22	2130	70	2015/9/22	2240	10	2015/9/22	230	95	0.94		0	1.00	.00	.00	.00		.00	.00	1	60	0.8	75	0.8				.00	.00	40	25	60	65	0	5	5	4	4	5	14	34	8	20	n	n
24	59	M	p	0	2015/9/27	1400	95	2015/9/27	1535	10	2015/9/27	199	99	0.99	161	0	1.00	.00	.00	.00		.00	1.00	1					1	1		.00	.00	20	5	15	40	50	5	5	5	4	4	8	9	21	1	n	END
25	43	M	p	0	2015/11/9	1200	195	2015/11/9	1505	10	2015/11/9	237	127	0.92	278	0	1.00	1.00	.00	.00		.00	1.00	1	75	0.9	86	0.872093				.00	.00	55	100	100	100	100	4	0	0	0	0	8	2	0	-6	ENI	n
26	58	F	p	0	2015/12/1	1030	146	2015/12/1	1256	10	2015/12/1	146	81	1.06	105	0	.00	.00	.00	.00		.00	.00		62	0.9	68.3	0.90776				.00	.00	45	70	100	100	100	4	3	0	1	1	8	8	2	0	n	n
27	56	F	n	0	2016/2/9	2240	65	2016/2/9	2345	8	2016/2/9	151	114	0.96	172	0	.00	.00	.00	.00		.00	1.00	1	48	0.9	53.2	0.902256				.00	.00	15	55	55	50	60	5	4	4	4	4	12	15	6	3	n	END
28	30	F	n	0	2016/2/13	100	120	2016/2/13	300	8	2016/2/14	133	85	1.05		0	.00	.00	.00	.00		.00	1.00	1								.00	.00	55	85	95	95	100	4	3	3	2	1	9	3	1	-6	ENI	n
29	72	F	n	1	2016/2/19	1600	95	2016/2/19	1735	7	2016/2/19	150	135	1.04	117	0	.00	.00	.00	.00		.00	.00	1	42	0.7	60	0.7	1	1		.00	.00	0	5	5	10	70	5	5	5	5	3	17	18	16	1	n	END
30	61	M	n	0	2016/4/8	1000	92	2016/4/8	1132	7	2016/4/8	144	80	0.94	95	0	1.00	.00	.00	.00		.00	1.00		63	0.9	70	0.9				.00	.00	45	80	100	100	100	4	4	0	0	0	11	7	2	-4	n	n
31	54	F	p	1	2016/4/8			2016/4/8		10	2016/4/8	98	70	0.99		0	.00	.00	.00	.00		.00	.00						1			.00	.00	0	0	0	50	80	5	5	5	4	3	24	21	20	-3	n	n
32	57	M	p	0	2016/5/9	700	79	2016/5/9	819	9	2016/5/9	196	105	0.94	187	0	1.00	.00	.00	.00		.00	.00	1	50	0.8	61.9	0.807754				.00	.00	90	100	100	100	100	3	1	0	0	0	8	0	0	-8	ENI	n
33	71	F	p	0	2016/8/26	800	59	2016/8/26	859	10	2016/8/26	147	84	1.05	91	0	.00	.00	.00	.00		.00	1.00		32	0.7	46	0.695652				.00	.00	95	95	100	100	100	3	2	1	1	1	9	2	0	-7	n	n
34	87	M	p	1	2016/12/2	2030	250	2016/12/3	40	10	2016/12/3	216	103	1.08	135	0	.00	.00	.00	.00		.00	.00		35	0.6	55.6	0.629496				.00	.00	65	70	100	100	100	4	4	1	0	0	14	8	7	-6	n	n
35	56	M	p	0	2016/12/29	2130	124	2016/12/29	2334	9	2016/12/29	184	119	1.39	97	0	.00	.00	.00	.00		.00	.00		43	0.6	71.5	0.601399				.00	.00	0	95	100	100	100	5	2	0	0	0	20	5	3	-15	n	n
36	69	M	p	0	2017/1/24	1400	100	2017/1/24	1540	10	2017/1/24	201	105	1.08	180	0	1.00	.00	.00	.00		.00	.00		68	0.9	75	0.906667				.00	.00	50	95	100	100	100	4	3	1	1	1	10	3	1	-7	ENI	n
37	50	M	p	0	2017/4/11	800	74	2017/4/11	914	9	2017/4/11	194	116	1.02	112	0	.00	.00	.00	.00		.00	1.00		65	0.9	74	0.878378				.00	.00	55	90	90	85	100	4	3	3	3	1	16	8	6	-8	n	n
38	37	M	n	0	2017/5/19	1900		2017/5/19		4	2017/5/21	120	71	1.06	128	0	.00	.00	.00	.00		.00	1.00									.00	.00	0	35	10	80	90	5	5	5	3	3	25	26	18	1	n	END
39	57	M	p	0	2017/8/23	2100	165	2017/8/23	2345	9	2017/8/23	178	100	0.98	106	0	.00	.00	.00	.00		.00	.00	1	56	0.9	62	0.903226				.00	.00	35	95	100	100	100	5	3	2	1	1	15	13	1	-2	n	n
40	66	M	p	1	2017/8/28	900	144	2017/8/28	1124	10	2017/8/28	129	98	1.02	123	0	1.00	.00	.00	.00		.00	1.00	1	50	0.6	83.3	0.60024				.00	1.00	45	95	100	100	100	4	2	1	1	1	9	5	0	-4	n	n
41	60	M	p	0	2017/9/14	600		2017/9/14		10	2017/9/14	133	69	1.02	95	0	1.00	.00	.00	.00	1	.00	1.00	1								1.00	.00	50	55	50	85	95	4	4	4	3	3	12	8	5	-4	n	n
42	65	M	n	0	2017/10/27	1730	140	2017/10/27	1950	6	2017/10/28	170	78	1.14	131	0	1.00	.00	.00	.00		.00	1.00									.00	.00	40	55	100	100	100	4	4	1	1	0	18	12	4	-6	n	n
43	76	F	n	0	2012/2/9	2030	200	2012/2/9	2350	8	2012/2/9	168	82	1.01	138	0	1.00	.00	.00	.00		.00	.00									1.00	.00	5	0	0	0	5	5	5	5	5	5	17	17	11	0	n	n
44	77	M	p	1	40985	730	145	40985	955	10	2012/3/17	191	120	1.06	141	0	1.00	1.00	.00	.00		.00	.00									.00	.00	0	0	0	0	0	5	5	5	5	5	20	4	38	-16	ENI	n
45	79	F	p	0	2012/5/30	930	140	2012/5/30	1150	10	2012/5/30	192	104	1.03	129	0	1.00	1.00	.00	.00		.00	.00									.00	.00	0	30	0	30	30	5	4	5	4	4	23	21	7	-2	n	n
46	77	M	p	1	2012/7/3	1700	465	2012/7/4	45	10	2012/7/3	146	75	1.03	122	0	1.00	.00	.00	.00		.00	.00									.00	1.00	55	85	85	90	95	4	3	3	2	2	12	8	0	-4	n	n
47	78	F	p	1	2012/8/5	1430	172	2012/8/5	1722	10	2012/8/5	170	114	0.95	104	0	1.00	.00	.00	.00		.00	.00	1								.00	.00	0	0	0	0	60	5	5	5	5	4	19	19	20	0	n	n
48	94	M	p	0	2012/8/21	1100	157	2012/8/21	1337	9	2012/8/21	216	102	1.16	131	0	1.00	.00	1.00	.00		.00	.00									.00	.00	30	75	75	75	80	4	3	3	3	3	11	7	2	-4	n	n
49	67	M	n	1	2012/9/8	1707	167	2012/9/8	1950	7	2012/9/8	115	80	1.08	103	0	.00	.00	1.00	.00		.00	.00									.00	1.00	0	10	10	55	70	5	5	5	4	3	19	20	10	1	n	END
50	75	M	p	0	2012/10/20	1100	176	2012/10/20	1356	10	2012/10/20	189	58	0.97	186	0	1.00	1.00	1.00	.00	1	.00	.00	1							1	1.00	.00	10					5	6	6	6	6	11	7	0	-4	n	n
51	78	F	p	1	2012/12/11	1441	94	2012/12/11	1615	10	2012/12/11	180	115	0.93	131	0	1.00	.00	.00	.00		.00	.00									1.00	.00	0	0	0	10	10	5	5	5	5	5	14	13	10	-1	n	n
52	80	F	p	1	2012/12/31	1400	115	2012/12/31	1555	10	2012/12/31	167	84	1.05	106	1	.00	.00	.00	.00		.00	.00									1.00	.00	0	0	0	25	25	5	5	5	4	4	11	15	12	4	n	END
53	67	M	n	0	2013/2/20	1200	110	2013/2/20	1350	8	2013/2/20	124	76	1.06	150	0	1.00	1.00	.00	.00	1	.00	.00	1								1.00	.00	0	30	10	25	65	5	5	5	5	4	18	18	7	0	n	n
54	79	F	p	1	2013/7/16	1255	94	2013/7/16	1433	10	2013/7/16	150	59	1.06	100	0	1.00	.00	1.00	.00		.00	.00	1								1.00	1.00	5	60	60	75	65	5	4	4	3	3	12	8	8	-4	n	n
55	81	M	p	0	2013/7/27	650	110	2013/7/27	840	10	2013/7/27	119	78	1.1		0	1.00	.00	.00	.00		.00	.00						1			1.00	.00	0	75	55	40	40	5	4	4	4	4	18	7	2	-11	ENI	n
56	87	M	p	0	2013/8/3	1200	120	2013/8/3	1400	10	2013/8/3	135	69	1.03	171	0	1.00	1.00	1.00	.00		.00	1.00									1.00	.00	65	85	85	85	95	4	3	3	3	1	9	6	2	-3	n	n
57	79	F	p	1	2013/8/15	1230	227	2013/8/15	1617	10	2013/8/15	219	130	1.03	133	1	.00	.00	.00	.00		.00	.00		60	0.6	91	0.659341				.00	.00	0	0	0	0	80	5	5	5	5	2	18	16	9	-2	n	n
58	85	M	p	0	2013/12/1			2013/12/4		10	2013/12/1	185	80	1.02	172	1	1.00	1.00	1.00	.00	1	.00	.00	1								.00	.00	10	40	20	60	75	5	4	4	4	3	11	9	2	-2	n	n
59	69	M	n	1	2013/12/28	1920		2013/12/28		3	2014/1/2	145	79	1.15	252	0	1.00	1.00	.00	.00		.00	1.00						1	1		.00	.00	15	20	10	0	5	5	4	5	5	5	17	17	14	0	n	n
60	79	M	p	0	2014/1/22	1130	97	2014/1/22	1307	10	2014/1/22	110	62	0.98	137	0	1.00	1.00	.00	.00	1	.00	.00									.00	.00	25	10	10	10	55	4	5	5	5	4	16	17	8	1	n	END
61	63	F	n	0	2014/2/2			2014/2/2	2006	8	2014/2/2	150	88	1	150	0	1.00	1.00	1.00	.00		.00	.00									.00	.00	0	15	15			5	5	5	6	6	30	24	10	-6	n	n
62	81	F	n	1	2014/2/8	1750	205	2014/2/8	2115	5	2014/2/8	159	79	1.07	139	0	1.00	1.00	.00	.00		.00	1.00	1	37	0.7	52.8	0.700758	1			1.00	.00	10	10	10	5	5	5	5	5	5	5	22	23	19	1	n	END
63	67	F	p	0	2014/2/18	540	149	2014/2/18	809	10	2014/2/18	171	103	0.98	252	0	1.00	1.00	.00	.00		.00	.00	1								1.00	.00	50	75	100	100	100	4	3	0	0	0	16	7	4	-9	n	n
64	80	M	p	0	2014/4/21	730	110	2014/4/21	920	10	2014/4/21	145	68	1.02	205	0	1.00	1.00	.00	.00		.00	.00									1.00	.00	70	25	20	60	60	4	4	4	4	4	11	2	18	-9	ENI	n
65	34	M	p	0	2014/4/29	1900	125	2014/4/29	2105	9	2014/4/29	171	93	0.95	153	0	1.00	1.00	1.00	.00		.00	.00	1								1.00	.00	40	95	95	100	100	4	2	2	0	0	10	6	0	-4	n	n
66	82	M	p	1	2014/5/21	1430	133	2014/5/21	1643	10	2014/5/21	199	107	1.14	115	0	1.00	.00	.00	.00		.00	.00						1			.00	.00	0	10	15	45	15	5	5	5	4	5	24	23	22	-1	n	n
67	79	F	n	1	2014/5/21	1938	132	2014/5/21	2150	7	2014/5/21	236	132	1		1	1.00	1.00	1.00	.00	1	.00	.00						1			.00	.00	0	0	0	0	0	5	5	5	5	5	23	20	13	-3	n	n
68	72	M	p	0	2014/7/29	1640	225	2014/7/29	2025	9	2014/7/30	171	70	1.25	265	0	.00	.00	1.00	.00	1	.00	1.00								1	.00	.00	0		0			5	6	5	6	6	34	36	0	2	n	END
69	91	M	n	0	2014/8/17	2140	205	2014/8/18	105	2	2014/8/18	141	77	1.13	200	0	1.00	1.00	1.00	.00		.00	.00		50	0.7	71	0.704225	1	1		.00	.00	50	0	0	20		4	5	5	5	6	18	16	36	-2	n	n
70	83	F	p	0	2014/9/12	1200		2014/9/12		9	2014/9/12	175	93	1.01	113	0	.00	.00	.00	.00		.00	.00						1			.00	.00	15	5	5	5	10	5	5	5	5	5	17	24	22	7	n	END
71	67	F	n	1	2014/9/24	840	172	2014/9/24	1132	8	2014/9/24	192	119	0.99	307	1	1.00	1.00	.00	.00		.00	.00		39	0.6	65	0.6			1	.00	1.00	0	0				5	5	6	6	6	22	22	36	0	n	n
72	80	F	p	1	2015/1/16	1645	98	2015/1/16	1823	9	2015/1/16	133	89	1.08	131	0	1.00	.00	.00	.00		.00	.00		30	0.6	51	0.588235				1.00	.00	15	25	35	65	70	5	5	5	4	4	12	12	13	0	n	n
73	52	M	n	1	2015/2/6	2012	112	2015/2/6	2204	4	2015/2/6	219	189	1.08	391	0	1.00	1.00	.00	.00	1	.00	.00		60		90.3	0.664452	1	1	1	.00	.00	0					5	6	6	6	6	23	20	0	-3	n	n
74	87	F	p	1	2015/2/10	1620	95	2015/2/10	1755	10	2015/2/10	147	70	1.08	219	0	1.00	1.00	.00	.00		1.00	.00	1	30	0.6	49	0.612245	1			.00	.00	0	5	5	5		5	5	5	5	6	16	19	21	3	n	END
75	90	M	n	1	2015/3/28	2130	120	2015/3/28	2330	8	2015/3/28	141	101	1.15	136	0	1.00	.00	.00	.00	1	.00	.00		33	6	55	0.6				1.00	.00	0	0	0	5	0	5	5	5	5	5	22	21	19	-1	n	n
76	68	M	p	0	2015/4/9	1022	98	2015/4/9	1200	10	2015/4/9	144	75	1.08	89	0	1.00	1.00	.00	.00		.00	.00	1	50	0.72	69	0.724638				1.00	.00	50	65	80	95	100	4	4	3	1	1	8	5	2	-3	n	n
77	91	M	p	1	2015/6/8	1615	80	2015/6/8	1735	10	2015/6/8	175	79	1.15	155	1	1.00	.00	.00	.00	1	1.00	1.00	1	40	0.6	76	0.526316				.00	1.00	40	55	70	60	35	4	4	4	4	5	14	6	2	-8	n	n
78	79	F	p	0	2015/6/25	400	144	2015/6/25	624	10	2015/6/25	142	78	1.02	227	0	1.00	1.00	.00	.00		.00	.00		38	0.6	62.5	0.608				.00	.00	5	5	5	5	0	5	5	5	5	5	9	10	13	1	n	END
79	73	F	p	0	2015/10/15	1750	80	2015/10/15	1910	10	2015/10/15	185	99	0.96	85	0	1.00	.00	.00	.00		.00	.00		30	0.7	41	0.731707				.00	.00	70	70	70	100	100	4	4	4	1	0	8	4	2	-4	ENI	n
80	73	F	p	0	2015/11/26	1030	158	2015/11/26	1308	10	2015/11/26	182	77	1.03	344	1	1.00	1.00	.00	.00		.00	.00		30	0.62	48.8	0.614754				.00	.00	30	45	45	45	45	5	4	4	4	4	8	6	9	-2	n	n
81	79	F	p	1	2015/12/4	1210	160	2015/12/4	1450	9	2015/12/4	140	99	1.04	110	0	1.00	.00	.00	.00		.00	.00	1	44	0.6	73	0.60274				.00	.00	35	75	75	100	100	4	4	4	2	1	9	2	1	-7	n	n
82	76	F	n	1	2015/12/19	820		2015/12/19		7	2015/12/19	133	85	0.98	108	0	1.00	.00	.00	.00	1	.00	.00	1					1			.00	.00	5	25	25	25	80	5	5	5	5	3	19	20	11	1	n	END
83	68	M	p	0	2016/1/22	200	240	2016/1/22	600	10	2016/1/22	157	78	0.99	169	1	1.00	1.00	1.00	.00	1	.00	.00	1	50	0.9	55	0.909091	1			1.00	.00	0	5	0	35	45	5	5	5	4	4	22	23	19	1	n	END
84	86	M	p	1	2016/1/24	1800	146	2016/1/24	2026	9	2016/1/24	176	85	1.09	191	0	1.00	1.00	1.00	.00		.00	.00		35	0.6	58	0.603448				.00	.00	0	5	0			5	5	5	6	6	24	24	22	0	n	n
85	73	F	p	0	2016/1/28	2050	154	2016/1/28	2324	10	2016/1/28	156	89	0.92	93	0	1.00	.00	1.00	1.00		.00	.00		25	0.6	41.7	0.59952				.00	.00	60	70	90	95	90	4	4	3	1	3	12	11	4	-1	n	n
86	83	M	p	1	2016/1/29	730	242	2016/1/29	1132	10	2016/1/30	77	50	1.02	180	0	1.00	1.00	1.00	.00		.00	.00	1	42	0.6	68.8	0.610465				1.00	.00	45	55	60	55	75	4	4	4	4	4	8	3	5	-5	ENI	n
87	95	M	p	0	2016/2/10	1130	86	2016/2/10	1256	10	2016/2/10	168	96	1.04	118	0	1.00	.00	.00	.00		.00	.00		35	0.6	58.3	0.600343				1.00	.00	40	40	35	35	75	5	4	4	4	4	8	2	2	-6	n	n
88	87	M	p	0	2016/2/24	1400	167	2016/2/24	1647	10	2016/2/24	170	68	1.04	254	0	1.00	1.00	.00	.00		.00	.00	1	40	0.6	66	0.606061	1	1	1	1.00	.00	0					5	6	6	6	6	16	23	0	7	n	END
89	79	F	n	0	2016/2/26	1330	181	2016/2/26	1631	8	2016/2/26	165	95	0.98	138	0	1.00	.00	.00	.00		.00	.00		27	0.6	45	0.6	1			.00	.00	0	5	5	5	5	5	5	5	5	5	21	19	20	-2	n	n
90	90	M	p	1	2016/2/22			2016/2/22		9	2016/2/22	124	61	1.08	250	1	.00	.00	.00	.00	1	.00	1.00	1							1	1.00	.00	15		25	20	5	5	6	5	5	5	8	7	0	-1	n	n
91	86	F	p	0	2016/7/14	100	155	2016/7/14	335	10	2016/7/14	120	54	1.07	138	1	1.00	.00	.00	.00	1	.00	.00		50	0.8	61.75	0.809717				1.00	.00	10	75	90	80	85	5	4	3	3	3	17	7	2	-10	ENI	n
92	85	M	p	0	2016/7/21	715	91	2016/7/21	846	10	2016/7/21	180	77	1.05	233	0	1.00	1.00	.00	.00	1	.00	1.00		40	0.65	61.65	0.648824				.00	.00	60	75	100	100	100	4	4	1	0	0	8	1	2	-7	n	n
93	78	F	n	1	2016/8/29	930		2016/8/29		8	2016/8/29	157	73	1.07	102	0	1.00	.00	.00	.00		.00	.00									.00	.00	0	10	0	0	0	5	5	5	5	5	18	19	13	1	n	END
94	81	F	p	1	2016/9/27	1000		2016/9/27		9	2016/9/27	110	56	1.03		0	1.00	.00	.00	.00		.00	.00						1			1.00	.00	0	0	0	45	35	5	5	5	4	4	22	22	15	0	n	n
95	83	M	p	0	2016/10/6	1900	101	2016/10/6	2041	10	2016/10/6	156	82	1.57	113	0	1.00	1.00	.00	.00	1	.00	1.00	1	50	0.7	70.3	0.711238			1	1.00	.00	50					4	6	6	6	6	12	8	0	-4	n	n
96	64	M	p	0	2016/10/11	1140	101	2016/10/11	1321	9	2016/10/11	227	134	1.03	96	0	1.00	.00	1.00	.00		.00	1.00	1	50	0.8	61.7	0.810373	1	1		1.00	.00	0	0	0	0	0	5	5	5	5	5	21	13	23	-8	n	n
97	61	M	p	0	2016/11/3	1730	141	2016/11/3	1951	10	2016/11/3	203	118	1.03	97	0	1.00	.00	1.00	.00		.00	1.00		42	0.6	81.55	0.515021				.00	.00	60	70	95	100	100	4	4	2	0	0	9	8	0	-1	n	n
98	75	F	p	0	2016/11/27	2230	124	2016/11/28	34	9	2016/11/27	178	83	1	274	0	.00	1.00	.00	.00		.00	.00	1	30	0.6	49	0.612245				.00	.00	0	20	20	5	5	5	5	5	5	5	10	11	16	1	n	END
99	80	F	n	1	2017/1/23	1400		2017/1/23		4	2017/1/24	228	136	1.22	144	0	1.00	1.00	.00	.00	1	.00	.00		50				1			.00	.00	0	10	0	35	35	5	5	5	4	4	22	25	11	3	n	END
100	80	F	p	0	2017/6/19	2000	40	2017/6/19	2040	9	2017/6/19	136	88	1.05	126	1	1.00	.00	.00	.00		.00	.00	1	45	0.6	75	0.6				.00	.00	70	75	90	100	100	4	4	3	0	0	18	1	1	-17	ENI	n
101	88	F	n	0	2017/7/25	830	149	2017/7/25	1059	6	2017/7/25	152	56	1	129	0	1.00	.00	.00	.00		.00	.00		40	0.7	57	0.701754				.00	.00	0	5	5	5	5	5	5	5	5	5	21	23	23	2	n	END
102	68	M	p	0	2017/9/13	1230	186	2017/9/13	1536	10	2017/9/13	190	100	0.93	214	0	1.00	1.00	.00	.00		.00	1.00		40	0.6	65.7	0.608828				.00	.00	60	60	90	0		4	4	3	5	6	11	8	1	-3	n	n
103	97	F	p	1	2017/9/19	1030	113	2017/9/19	1223	10	2017/9/19	188	93	1	161	0	1.00	.00	1.00	.00		.00	.00	1	19.2	0.6	32	0.6				.00	.00	0	5	5	0		5	5	5	5	6	23	21	17	-2	n	n
104	79	F	p	0	2017/10/29	830	137	2017/10/29	1037	9	2017/10/29	193	91	1.11	181	0	.00	.00	.00	.00		.00	.00	1	41.9	0.9	46.6	0.899142				.00	.00	30	30	35	55	55	5	4	4	4	4	9	10	11	1	n	END
